# Supplementary material for: Comprehensive Profiling of Hypoxia-Related miRNAs Identifies miR-23a-3p Overexpression as a Marker of Platinum Resistance and Poor Prognosis in High-Grade Serous Ovarian Cancer
Source: Cancers (Basel). 2021 Jul 4;13(13):3358. doi: 10.3390/cancers13133358 (PMC8268862; doi:10.3390/cancers13133358)
Supplement: Supplementary file 1 [file cancers-13-03358-s001.zip]

Archive with 2 entries (2 files):
- Todeschini_etal_SupplMethods_Cancers.pdf
- Todeschini_etal_SupplResults_Cancers.pdf
